# Supplementary material for: Investigation of Ifosfamide Toxicity Induces Common Upstream Regulator in Liver and Kidney
Source: Int J Mol Sci. 2021 Nov 11;22(22):12201. doi: 10.3390/ijms222212201 (PMC8617928; doi:10.3390/ijms222212201)
Supplement: Supplementary file 1 [file ijms-22-12201-s001.zip]

Archive with 1 entries (1 files):
- ijms-1439873-supplementary.pdf
